# Supplementary material for: In-depth hepatoprotective mechanistic study of Phyllanthus niruri: In vitro and in vivo studies and its chemical characterization
Source: PLoS One. 2020 Jan 15;15(1):e0226185. doi: 10.1371/journal.pone.0226185 (PMC6961881; doi:10.1371/journal.pone.0226185)
Supplement: S1 Minimal Dataset — (XLSX) [file pone.0226185.s004.xlsx]

## Sheet: AST 
Control	58.08	55.04	48.51	48.49	41.48	56.32
CCl4	115.9	111.5	125.95	106.87	108.68	130.4
Silymarin	53.18	54.02	57	54.27	53.93	58.27
	59.86	60.33	58.83	59.97	58.79	58.98
	65.04	68.51	68.25	69.3	68.35	65.49
AE	88.48	70.61	72.82	69.58	76.65	83.44
	75.83	80.32	72.81	83.04	75.43	76.5
	74.74	78.8	85.89	82.45	78.97	78.85
Fr-I	75.85	70.89	70.64	78.08	71.78	75.68
	74.97	75	75.46	77.21	76.53	78.92
	75.47	82.16	77.09	81.04	79.26	78.27
Fr-II	71.42	58.63	74.9	59.22	59.51	64.53
	68.33	66.59	60.56	68.99	63.21	62.68
	66.02	64.85	69.25	62.84	69.68	72.24
Fr-III	103.71	102.47	94	116.67	97.42	113.86
	106.8	111.15	98.79	101.57	106.96	105.63
	106.82	104.75	107.72	103.14	114.98	112.09
Fr-IV	62.47	45.91	50.6	52.01	57.53	78.23
	67.11	65.14	62.98	57.35	65.53	67.98
	83.24	78.6	86.34	84.13	76.98	65.73
50% EtOH extract	85.05	86.35	85.64	96.25	83.84	88.24
	89.25	87.49	94.19	102.54	93.11	94
	99.6	100.56	96.16	104.96	100.14	105.36
70% EtOH extract	97.95	106.32	102.39	96.8	103.07	98.87
	104.93	103.63	97.81	101.22	100.47	101.48
	104.34	106.14	106.45	103.21	108.11	106.09
80% EtOH extract	77.76	75.36	80.53	86.88	80.6	85
	86.14	80.87	92.83	92.58	84.76	82.72
	92.51	88.8	95.16	95.15	98.91	93.71
C1	120.07	69.17	25.37	-61.35	80.26	102.95
	68.39	62.83	61.4	69.48	68.59	63.63
	70.17	74.36	72.28	70.16	79.65	76.01
C2	64.61	68.86	60.83	59.23	57.92	62.22
	73.31	68.55	73.22	71.32	73.72	76.98
	86.72	84.81	75.28	76.87	75.29	74.67
C3	75.69	76.99	72.26	76.96	66.47	71.31
	73.4	77.19	86.79	77.17	81.42	75.81
	85.61	82.19	88.04	89.53	81.63	86.95
C4	88.8	81.49	81.41	86.9	88.58	85.52
	84.12	85.11	90.19	87.13	84.45	85.48
	87.88	89.54	89.98	89.73	92.69	89.34
C5	56.78	58.51	65.26	59.44	63.21	55.3
	72.42	67.55	73.44	71.07	66.24	69.82
	77.55	82.22	73.5	67.73	75.04	80.37
C6	81.29	75.04	84.56	79.43	82.43	80.84
	78.69	78.58	81	83.04	83.75	82.27
	86.31	83.95	82.71	83.99	86	86.32
C7	62.33	52.17	57.69	60.57	60.84	57.29
	64.86	66.04	74.25	70.95	67.56	67.22
	74.93	70.42	76.89	80.78	79.7	76.45

## Sheet: ALT
Control	32.29	23.37	24.57	30.13	31.07	31.6
CCl4	68.1	68.18	61.3	49.69	60.97	70.26
Silymarin	29.35	29.09	25.23	34.94	25.82	27.01
	33.54	31.9802	35.34	24.24	30.46	24.84
	33.6	32.63	37.1	40.97	35.72	27.75
AE	40.49	46.67	35.56	45.3	44.29	41.19
	43.28	36.62	48.62	34.35	39.32	40.88
	34.03	40.05	48.57	49.05	39.05	40.52
Fr-I	31.77	33.68	44.92	41.31	41.06	38.09
	32.93	36.66	45.79	39	33.15	46.17
	39.95	40.26	35.69	44.72	35.33	48.13
Fr-II	35.41	41.04	42.39	31.34	31.4	33.4
	32.93	32.47	28.82	40.17	39.57	31.43
	35.22	35.54	37.67	28.9	41.74	33.86
Fr-III	53.97	57.8	48.51	68.7	57.34	54.59
	60.4	63.68	57.03	54.26	44	49.19
	47.65	63.6	64.76	48.29	55.08	58.82
Fr-IV	39.26	34.07	31.12	33.91	30.67	38.93
	30.3	39.61	28.66	31.39	34.83	39.76
	42.84	48.61	49.33	36.84	36.29	46.01
50% EtOH extract	54.72	41.72	42.12	41.81	51.77	44.04
	51.14	45.78	61.07	47.86	42.83	47.29
	50.68	61.93	52.96	50.83	43.3	54.17
70% EtOH extract	53.46	39.53	58.23	56.06	50.52	55.82
	52.76	53.68	51.27	62.36	40.22	51.95
	46.93	53.54	46.44	55.47	52.77	67.18
80% EtOH extract	44.26	47.3	36.72	49.47	41.1	37.17
	39.72	42.32	52.9	44.42	42.64	53.04
	52.94	58.01	40.59	45.32	46.27	49.06
C1	5.76	37.56	37.16	25.06	32.36	41.32
	42.05	32.25	56.07	21.32	37.88	17.97
	26.52	54.88	20.32	25.97	27.49	43.6
C2	31.03	20.23	21.36	42.89	28.89	54.38
	40.4	12.68	50.74	33.5	53.03	36.53
	55.27	32.77	35.87	37.27	32.25	59.53
C3	40.33	58.86	23.07	22.62	52.33	34.93
	37.8	55.96	53.71	45.91	25.88	30.94
	37.29	48.7	49.08	73.23	17.1	41.12
C4	69.84	53.69	55.72	34.94	28.21	23.88
	40.28	61.49	51.39	58.07	28.77	25.02
	37.56	42.69	70.96	34.36	60.2	28.49
C5	27.41	52.92	13.81	33.52	23.58	39.44
	39.94	45.15	33.01	24.78	23.19	52.57
	45.23	36.8	27.22	50.87	40.26	43.46
C6	40.06	17.06	59.21	53.6	44.2	37.32
	34.37	28.81	56.77	27.58	36.77	65.96
	25.72	28.97	71.24	37.2	62.46	33.6
C7	46.73	16.8	44.85	19.76	19.81	38.47
	40.64	44.4	44.04	50.54	25.66	10.54
	37.17	44.34	22.8	53.05	32.6	50.7

## Sheet: GSH
Control	24.79	26.62	12.89	22.14	25.41	16.85
CCl4	43.96	50.63	45.3	47.15	48.96	52.72
Silymarin	27.08	7.87	27.41	33.03	22.1	17.15
	26.37	22.31	23.11	24.15	26.89	21.23
	25.32	26.66	26.06	25.37	31.77	29.16
AE	33.86	30.86	33.32	33.74	28.86	30.87
	41.15	25.44	27.88	34.61	34.16	26.24
	22.99	25.58	34.76	33.84	37.48	41.24
Fr-I	29.57	28.55	29.06	27.79	32.92	32.7
	29.79	26.06	31.38	34.21	30.64	33.44
	28.04	29.34	27.53	42.46	40.09	24.9
Fr-II	29.42	29.87	39.31	19.1	11.61	32.21
	25.98	25.16	27.9	28.25	28.35	24.02
	25.4	31.75	30.05	25.64	26.57	26.13
Fr-III	38.81	42.76	48.35	43.53	40.81	45.29
	50.79	48.95	38.63	43.36	38.21	37.21
	44.59	47.85	47.07	37.66	41.35	46.26
Fr-IV	34.77	31.42	32.33	34.94	39.15	35.36
	27.66	28.29	25.11	27.85	27.19	22.18
	35.74	33.33	37.34	23.63	35.01	31.75
50% EtOH extract	28.81	29.58	38.89	41.7	25.62	50.19
	34.77	40.4	38.12	39.4	34.47	42.41
	44.58	43.11	41.03	46.67	33.2	38.19
70% EtOH extract	41.25	36.15	46.73	34.83	42.86	44.55
	45.53	36.99	39.88	38.03	45.11	41.59
	42.77	39.12	38.45	33.25	53.22	49.75
80% EtOH extract	34.22	33.74	31.83	31.51	30.98	36.62
	49.71	33.11	34.26	29.79	41.27	24.86
	35.38	38.56	38.97	36.32	42.19	38.21
C1	21.13	18.66	16.35	27.35	38.14	16.55
	42.73	7.6	24.16	36.24	24.39	26.16
	28.26	23.04	34.65	57.36	15.11	22.48
C2	24.23	19.33	25.89	13.96	42.07	27.87
	37.88	19.87	49.06	18.88	30.41	21.92
	49	34.37	28.64	40.16	31.81	10.72
C3	40.19	42.38	15.35	8.31	38.47	35.37
	17.09	49.88	37.75	38.93	25.61	24.27
	48.34	31.34	23.92	31.23	51.9	22.49
C4	41.69	27.38	23.88	29.55	29.68	56.62
	38.62	25.14	22.4	31.7	43.74	47.2
	38.88	22.83	57.79	30.54	45.44	22.68
C5	6.62	26.66	24.84	27.61	25.38	36.06
	33.33	42.26	6.5	32.21	26.78	30.27
	37.86	23.81	35.69	9	45.08	36.18
C6	27.42	13.76	48.94	40.38	27.04	39.5
	29.94	44.69	11.04	44.26	35	32.83
	31.12	56.14	31.09	37.46	34.4	15.86
C7	23.86	6.79	19.61	43.75	37.54	7.04
	20.03	27.64	43.33	15.17	44.49	17.28
	46.95	41.07	31.81	20.76	12.32	34.64

## Sheet: SOD
Control	20.96	18.11	15.97	20.61	21.5	14.15
CCl4	46.73	44.19	47.99	47.45	34.19	39.25
Silymarin	19.97	19.99	18.85	23.43	21.19	23.47
	22.02	21.55	26.05	22.25	24.6	22.98
	26.81	29.33	29.63	23.59	24.01	23.23
AE	25.08	28.47	25.15	29.12	26.16	35.63
	33.96	28.86	31.23	25.54	29.48	27.57
	31.25	28.06	36.03	28.59	30.39	28.38
Fr-I	30.19	28.03	25.46	31.91	24.98	28.76
	29.09	30.97	25.21	29.78	31.32	31.53
	27.58	28.57	31.42	28.05	33.41	33.31
Fr-II	22.22	20.7	28.69	23.56	26.84	19.7
	22.86	24.33	29.1	25.35	24.75	21.75
	28.68	25.34	28.76	22.77	25.13	23.04
Fr-III	31.71	42.18	40.08	43.48	42.11	33.3
	40.57	38.18	34.77	38.81	44.82	44.1
	39.54	36.26	41.11	43.31	40.32	47.85
Fr-IV	22.14	19.03	20.76	19.34	11.9	25.86
	21.88	23.69	28	24.81	26.28	21.07
	35.59	31.9	25.25	26.32	29.55	26.4
50% EtOH extract	26.67	35.16	34.47	35.75	34.82	32.63
	37.76	32.05	41.76	32.8	33.2	34.59
	41.47	36.38	36.27	44.17	39.56	35.38
70% EtOH extract	39.45	34.14	43.81	35.87	41.09	38.08
	34.5	37.97	42.46	37.89	39.86	43.3
	44.59	35.54	43.45	40.66	42.44	40.34
80% EtOH extract	32.36	29.43	35.43	31.91	28.96	26.3
	29.3	29.38	31.75	37.46	32.03	36.58
	34.61	35.21	39.78	35.03	40.25	31.84
C1	19.71	20.92	23.34	24.49	18.24	19.84
	23.1	25.18	21.65	29.02	24.47	26.23
	28.58	33.33	25.88	28.14	26.17	26.14
C2	19.82	23.02	21.56	24.68	24.19	27.37
	26.01	24.77	27.19	31.59	27.76	30.26
	30.41	29.49	30.8	32.38	22.98	31.73
C3	29.68	24.1	26.61	32.34	27.82	25.89
	28.84	33.07	23.82	29.74	30.52	31.97
	29.58	32.61	36.55	30.57	31.37	36.48
C4	29.04	29.27	33.88	33.1	36.71	34.45
	35.49	30.58	31.25	34.71	30.64	37
	36.49	32.81	36.37	30.98	34.6	38.51
C5	25.49	18.98	22.67	21.57	21.05	25.18
	28.45	25.25	27.68	29.92	22.85	26.89
	33.17	30.12	25	30.34	24.83	27.78
C6	31.65	33.68	32.93	28.91	31.98	26.01
	33.28	30.78	27.57	32.46	29.42	34.78
	33.11	35.45	28.38	35.44	33.18	32.5
C7	23.08	24.37	19.28	18.87	24.39	22.24
	25.38	27.02	26.93	21.05	28.46	27.35
	25.61	29.79	27.47	33.12	31.67	27.12

## Sheet: AST & ALT on rat
Group
Control	128.23	106.05	146.45	192.42	99.01	133.11
CCl4 (1 mL/kg)	367.49	344.13	320.75	297.36	337.56	295.86
CCl4+ AE (25 mg/kg)	237.6	345.41	353.2	301.88	357.83	327.87
CCl4+ AE (50 mg/kg)	260.05	316.7	298.39	328.98	356.42	328.91
CCl4+ AE (100 mg/kg)	259.23	252.66	258.97	244	250.29	252.74
CCl4+ AE (200 mg/kg)	182.59	278.44	249.79	252.52	218.32	209.93
Group
Control	29.19	31.06	49.55	54.26	35.74	41.34
CCl4 (1 mL/kg)	257.74	250.27	233.56	274.09	245.76	224.47
CCl4+ AE (25 mg/kg)	234.15	223.51	240.08	209.2	269.35	225.91
CCl4+ AE (50 mg/kg)	240.47	244.02	213.23	236.84	207.92	226.41
CCl4+ AE (100 mg/kg)	130.27	197.8	153.75	253.46	216.37	148.93
CCl4+ AE (200 mg/kg)	191.43	223.68	142.76	170.49	123.64	205.49

## Sheet: Iflammatory markers & oxidative
		Control						CCl4						CCl4 + AE
H.T.I.	LDH (U/L)	187.83	218.97	48.42	164.28	214.5	207.49	398.55	423.52	367.37	476.12	366.72	416.68	312.98	182.63	213.99	247.78	337.33	255.92
	ALP (U/L)	136.88	154.41	162.82	112.83	148.96	206.9	253.42	237.45	292.88	191.16	177.38	284.11	181.96	163.08	154.79	140.05	207.57	213.36
	TB (mg/dl)	0.25	0.24	0.24	0.23	0.24	0.25	0.27	0.27	0.25	0.26	0.26	0.26	0.24	0.26	0.23	0.26	0.25	0.26
	TP (g/dl)	7.42	8.77	7.06	5.17	5.72	7.98	5.94	4.79	4.12	4.16	4.73	5.53	7.73	4.85	7.49	5.18	5.34	6.07
	TC (mg/dl)	53.45	45.1	44.06	50.02	58.24	33.65	76.24	78.32	77.29	77.59	77.89	77.97	54.36	29.71	53.73	42	55.35	36.95
	TG (mg/dl)	22.13	22.61	47.51	40.24	60.18	51.29	74.43	130.28	89.76	89.63	109.83	28.08	38.32	25.66	41.46	40.17	32.19	24.41
	Glucose (mg/dl)	208.4	120.82	171.65	222.59	232.13	188.25	144.18	145.51	165.54	158.11	169	140.17	246.51	149.61	176.46	184.63	147.65	236.69
	Urea (mg/dl)	41.82	31.16	31.28	20.98	13.77	35.47	37.52	39.55	39.65	45.07	38.2	37.42	34.07	29.87	21.61	36.59	25.29	29.63
	Creatinine (mg/dl)	2.02	2.83	2.4	2.61	2.47	2.37	3.76	4.25	4.02	4.34	4.18	4	3.95	3.68	3.71	3.58	3.65	3.92
O.S.M.	MDA (nmol/g)	36.13	33.57	33.6	38.93	38.49	30.3	60.25	59.57	60.35	60.84	59.56	60.09	35.63	42.54	37.05	40.66	35.68	36.62
	GSH (μmol/g)	4.17	4.1	1.84	3.97	3.08	4.02	2.36	2.39	1.97	1.09	2.27	1.91	2.51	3.62	2.66	4.45	3.6	4.41
	ROS (Flu/min/mg protein)	5.11	5.46	4.76	5.29	5.38	5.2	7.49	7.92	8.27	7.6	7.54	7.99	5.2	5.84	6.12	5.71	5.44	5.88
I.M.	NF-kB (ng/mg protein)	15.42	15.53	15.36	15.66	15.35	15.69	32.69	32.41	32.54	32.67	32.08	32.61	24.13	24.17	24.17	24.36	24.6	24.37
	IL-6 (ng/mg protein)	42.05	49.44	48.46	44.18	45.78	41.89	18.03	8.18	15.37	12.37	9.11	7.74	54.06	46.34	47.51	48.89	42.56	54.63
	IL-8 (ng/mg protein)	53.96	71.13	46.75	59.51	38.42	60.23	78.34	113.56	95.33	94.64	87.65	118.48	70.85	66.67	69.45	65.4	68.98	48.64
	IL-10 (ng/mg protein)	27.01	30.61	38.36	28.15	36.02	49.85	61.76	63.94	76.47	71.58	61.84	60.43	53.22	50.06	67.32	42.47	41.55	51.38
	TNF (ng/mg protein)	25.84	33.64	18.66	21.8	15.46	10.6	29.52	30.95	34.38	38.2	30.08	28.87	19.62	22.79	24.16	26.43	19.59	25.42
A.O.E.	SOD (U/mg wet tissue)	62.91	95.62	60.92	87.5	49.74	55.81	229.25	277.37	165.15	339.76	174.69	118.31	130.66	58.38	148.91	101.22	74.84	123.49
	CAT (U/mg wet tissue)	167.84	178.36	156.31	126.19	167.46	169.66	175.92	181.9	184.12	166.9	191.78	183.65	156.53	164.04	168.22	150.65	176.66	164.48
	GSP (U/mg wet tissue)	21.15	16.93	14.9	17.74	14	21.23	12.23	14.76	20.63	13.63	13.38	13.75	25.3	16.33	15.15	22.25	12.7	30.01
	GR (U/mg wet tissue)	16.9	15.54	13.65	14.94	16.34	16.9	13.91	12.64	14.74	10.79	13.9	8.41	13.32	16.47	17.04	15.92	16.07	15.27

## Sheet: COX-2, iNOS & NO
	Control						CCl4						Combination
COX-2	1.18	1.22	1.23	1.23	1.2	1.15	22.33	20.17	22.28	43.14	30.8	50.11	2.58	2.66	2.58	2.48	2.52	2.49
iNOS	1.66	1.59	1.51	1.64	1.52	1.68	17.76	19.93	36.33	20.49	36.94	35.35	1.32	1.34	1.24	1.34	1.28	1.29
NO	25.07	25.37	25.14	25.72	25.32	25.06	31.72	7.58	40.64	33.8	34.16	29.1	29.38	28.78	28.17	25.09	22.83	26.55
